# Supplementary material for: Prediction of Cardiac Arrhythmias in Cancer Patients Treated with Immune Checkpoint Inhibitors Using Electrocardiogram
Source: Diagnostics (Basel). 2025 May 14;15(10):1235. doi: 10.3390/diagnostics15101235 (PMC12109832; doi:10.3390/diagnostics15101235)
Supplement: Supplementary file 1 [file diagnostics-15-01235-s001.zip]

Archive with 1 entries (1 files):
- ICI, ECG, SUPPLEMENTARY TABLE-1.pdf
